# Supplementary material for: Deep Eutectic Solvent Assisted Mechano-Enzymatic Preparation for Reprocessable Hot-Melting Starch: A Comprehensive Analysis of Molecular Structure and Thermal Properties
Source: Polymers (Basel). 2025 May 9;17(10):1296. doi: 10.3390/polym17101296 (PMC12114732; doi:10.3390/polym17101296)
Supplement: Supplementary file 1 [file polymers-17-01296-s001.zip]

Archive with 2 entries (2 files):
- Supplementary material.pdf
- Video S1.Hot-melting video of HMS.mp4
